# Supplementary material for: GIGANTEA Is Required for Robust Circadian Rhythms in Wheat
Source: Plant Cell Environ. 2025 Feb 26;48(6):4492–504. doi: 10.1111/pce.15447 (PMC12050397; doi:10.1111/pce.15447)
Supplement: Supplementary file 1 — Supporting information. [file PCE-48-4492-s002.xlsx]

## Sheet: CAMBRIDGE_NIAB_Jan-Dec_2021
DATE	Air Temp_Max (degC)	Air Temp_Min (degC)	Air Temp_Max daytime (degC)	Air Temp_Min daytime (degC)	Air Temp_Max nightime (degC)	Air Temp_Min nightime (degC)	Soil Temp_Min_Grass (degC)	Air Temp_@09:00 (degC)	RH% @ 09:00	Soil Temp_@10cm depth (degC)	Rainfall total (mm day-1)	Rainfall daytime (mm day-1)	Rainfall nightime (mm day-1)
DATE	09-09 MAX	09-09 MIN	09-21 MAX	09-21 MIN	21-09 MAX	21-09 MIN	GRS MIN	09 TEMP	09 RH	10CM SOIL	09-09 PRCP	09-21 PRCP	21-09 PRCP
2021-01-01	3.3	-3.4	3.3	0	0	-3.4	-8.2	0	100	1.6	1.8	1.2	0.6
2021-01-02	4	0	4	0.7	3.2	2	1.3	2.2	87	3.2	0.2	0	0.2
2021-01-03	5.7	0.7	5.7	1.6	1.6	0.7	-1.1	1.6	100	3	0.2	0.2	0
2021-01-04	5.5	0.9	5.5	1.6	3.3	0.9	-1.3	3	91	3	0	0	0
2021-01-05	4.3	0.7	4.3	1.6	2.4	0.7	-1.5	1.7	89	2.5	1.6	0	1.6
2021-01-06	5.3	1.6	5.3	1.1	3.1	1.9	-0.6	2.7	96	3.4	0	0	0
2021-01-07	3	-0.5	3	-1.1	1.4	-0.5	-3.1	0.1	92	2.6	0	0	0
2021-01-08	0.6	-2.2	0.6	-0.6	-0.4	-2.2	-7.1	-0.6	95	2.1	0	0	0
2021-01-09	-0.2	-2	-0.2	-1.7	0.4	-2	-1.1	-1.6	99	2.4	0.2	0.2	0
2021-01-10	5.4	-1.7	4.5	-0.6	-0.5	-1.7	-1.1	-0.6	99	2.2	0	0	0
2021-01-11	8.9	-0.6	7.6	3.8	5.4	1.8	-0.5	3.9	88	3.5	3.6	0.6	3
2021-01-12	5.4	3.8	5.4	0.3	8.9	4.7	4.8	4.7	97	5.6	0	0	0
2021-01-13	4.1	-0.9	4.1	1.2	1.2	-0.9	-6.1	1.2	98	2.8	21.4	5.2	16.2
2021-01-14	3.9	1.2	3.9	1.3	3.8	1.9	2.3	3.8	97	3.9	4.2	4	0.2
2021-01-15	2.4	0	2.4	-0.7	1.5	0	-1.2	0.2	100	2.8	4.4	0	4.4
2021-01-16	7.1	-0.7	7.1	0.9	2	-0.6	-5.9	0.9	96	1.9	3	3	0
2021-01-17	6.3	0.9	6.3	2.6	6.8	2.8	-1.2	3.5	90	3.1	0	0	0
2021-01-18	11.1	0.9	6.6	2.9	3.8	0.9	-1.2	2.9	95	2.5	4	0	4
2021-01-19	11.8	2.9	11.8	9	11.1	6.5	4.5	10.9	85	6.6	1.2	0.8	0.4
2021-01-20	10.5	9	10.5	8.9	10.7	9.6	8.4	10.5	87	7.8	2	0.2	1.8
2021-01-21	7.4	3.2	7.4	3.7	9.6	3.2	1.3	4.4	80	5	0	0	0
2021-01-22	6.7	-0.2	6.7	0.1	4.6	-0.2	-3.7	0.8	92	2.8	2.6	0.2	2.4
2021-01-23	2.2	0.1	2.2	-0.4	2.3	0.2	-5.8	0.8	94	3.3	1.6	1.6	0
2021-01-24	1.8	-2.2	1.8	-1.3	-0.1	-2.2	-6.9	-1.3	95	1.7	1.8	1.6	0.2
2021-01-25	3.1	-3.7	3.1	-2	1	-3.7	-8.1	-2	85	1.4	1	1	0
2021-01-26	6	-2	4.2	-0.2	0.9	-1.5	-5.9	-0.2	94	1.2	3.4	3.2	0.2
2021-01-27	10.4	-0.2	9.6	5.2	6	4.2	2.4	5.3	100	3.6	11.6	0	11.6
2021-01-28	12.5	5.2	12.5	8	10.4	5.7	1.6	10.4	94	5.5	5.4	0	5.4
2021-01-29	10.1	7.9	10.1	8.1	9.9	7.9	5.8	8.1	87	6.2	2.8	0	2.8
2021-01-30	3.4	2.1	3.4	1.8	8.3	2.1	2.2	2.1	95	5.5	1.2	1.2	0
2021-01-31	3.3	-1.5	3.3	-0.6	2.2	-1.5	-6.9	-0.6	85	2.2	1.8	0.4	1.4
2021-02-01	5.9	-0.6	4	-1	2.7	1.8	1.5	2.7	95	3.6	5.6	0	5.6
2021-02-02	12.4	-1	12.4	5.9	5.9	-0.5	-6.1	5.9	100	3.7	2.4	0.2	2.2
2021-02-03	9.1	5.8	9.1	6.1	9.5	5.8	2.7	6.2	97	5.7	0.2	0	0.2
2021-02-04	7.5	0.9	7.5	2.9	6.4	0.9	-1.6	3	100	3.8	11.8	2.4	9.4
2021-02-05	10.1	2.9	10.1	6	7.5	5.8	3.8	6.2	94	5.8	1.8	0.4	1.4
2021-02-06	6.8	4.5	6.8	3	6.3	4.5	2.7	4.6	92	5.7	10.8	10.6	0.2
2021-02-07	1.9	1.4	1.9	-0.6	3.5	1.4	0.9	1.4	70	4.3	0	0	0
2021-02-08	-0.4	-2	-0.4	-1.7	-0.5	-2	-2.9	-1.7	90	2.5	2.2	2.2	0
2021-02-09	1.7	-1.7	1.7	-1.4	-0.9	-1.3	-2.6	-1.3	88	2.3	0.4	0.4	0
2021-02-10	2.3	-1.8	2.3	-2.2	-0.8	-1.8	-3.9	-1.1	87	1.5	0	0	0
2021-02-11	1.3	-4	1.3	-2.2	-2.1	-4	-9.4	-2.2	89	1.1	0.2	0.2	0
2021-02-12	0.1	-2.5	0.1	-2.3	-0.3	-2.5	-7.7	-0.3	70	1	0	0	0
2021-02-13	0.8	-2.7	0.8	-1.2	-1.2	-2.7	-5.7	-1.2	50	0.7	0	0	0
2021-02-14	5	-1.2	2.8	0.3	0.7	-0.1	-1.4	0.3	62	0.6	2.6	0.4	2.2
2021-02-15	11.9	0.3	11.9	5	5	2.2	0.9	5	100	2.7	0.6	0	0.6
2021-02-16	10	5	10	7.3	9.4	7.5	4.7	8.8	88	5.5	0.4	0	0.4
2021-02-17	11.5	5.2	11.5	8.8	8.8	5.2	0.7	8.8	93	5.3	2	2	0
2021-02-18	9.8	7.4	9.8	5.2	10	7.4	5.2	9.3	79	6.1	2.2	2.2	0
2021-02-19	11	2.3	10.3	6.6	6.6	2.3	-0.4	6.6	87	4.6	0	0	0
2021-02-20	14.7	6.6	14.7	10.6	11	9.5	7.8	10.7	80	7.2	0.2	0	0.2
2021-02-21	13.1	9.8	13.1	9.6	12.6	9.8	8.8	10.1	91	7.9	0	0	0
2021-02-22	9.7	5.5	9.7	7	9.6	5.5	1.1	9	87	6.8	0.4	0.2	0.2
2021-02-23	13.9	3	13.9	7.3	7.4	3	-1.9	7.3	88	6.1	0	0	0
2021-02-24	16.8	7.3	16.8	11.6	12.8	10.6	8.9	12.5	73	8.4	0.4	0	0.4
2021-02-25	11.2	8.5	11.2	5.2	12	8.5	7.4	9.1	91	8.7	0.2	0	0.2
2021-02-26	11.7	-0.8	11.7	2.6	5.7	-0.8	-6.5	4.2	93	4.7	0	0	0
2021-02-27	11	-1.4	11	3.5	3.6	-1.4	-6.3	3.6	98	4	0.2	0	0.2
2021-02-28	10.9	-1.7	10.9	0	3.5	-1.7	-5.5	-0.1	100	4.5	0	0	0
2021-03-01	8.3	-0.1	8.3	3.5	4.9	1.4	-3.9	4	95	5.6	0	0	0
2021-03-02	6.7	3.2	6.7	2.8	4.5	3.2	3.3	4	97	6.1	0	0	0
2021-03-03	6.6	2.8	6.6	3.5	5.1	3.6	-1.6	4.2	90	6.2	13.2	7.4	5.8
2021-03-04	6	1.9	6	3.3	3.7	1.9	2.5	3.4	100	5.8	0.4	0.4	0
2021-03-05	6	1.5	6	1.9	3.8	1.5	-2.1	3.8	65	4.8	0	0	0
2021-03-06	5.4	-2.3	5.4	0.6	1.9	-2.3	-8.2	0.6	100	3.7	0	0	0
2021-03-07	6.4	0.6	6.4	2.7	3.7	2.1	0	3.2	56	4.6	0	0	0
2021-03-08	8.8	2.7	8.8	4.3	4.3	3	-4.1	4.3	84	5.4	0	0	0
2021-03-09	11.7	1.8	11.7	5.1	5.5	1.8	-2.6	5.2	80	4.8	3.8	0	3.8
2021-03-10	11.7	5.1	10.3	5.9	6.6	5.6	0.5	5.9	89	6.1	3	2.2	0.8
2021-03-11	11.4	5.9	11.4	5.3	11.7	8.3	6.2	9.5	74	7.3	1.4	1.4	0
2021-03-12	10.3	3.9	10.3	5.8	6	3.9	1.3	6	83	5.4	1.2	0	1.2
2021-03-13	10	4.6	10	4.4	7.1	4.6	2.6	6.1	73	5.5	1.2	1.2	0
2021-03-14	10.1	3.8	10.1	6.1	6.9	3.8	0.8	6.9	77	5.3	4.8	4.6	0.2
2021-03-15	10.7	6	10.7	4.5	7.8	6	3.5	7.7	84	6.6	1.4	0	1.4
2021-03-16	12.5	2.6	12.5	6.2	9.2	2.6	-2.5	9.2	93	7	0.4	0.4	0
2021-03-17	9.8	3.2	9.8	5.2	6.5	3.2	-1.4	5.3	86	5.7	1.2	1.2	0
2021-03-18	8	3.7	8	6.2	6.3	3.7	1.1	6.3	85	6.3	2	1	1
2021-03-19	9.3	5	9.3	3.6	7.8	5	3.6	6.4	81	7	0	0	0
2021-03-20	10.8	3	10.8	6.1	6.1	3	-1	6.1	89	6.9	0	0	0
2021-03-21	9.6	4.8	9.6	4.2	8.3	4.8	1.3	7.1	78	7.1	0	0	0
2021-03-22	8.1	2.3	8.1	2.9	5.8	2.3	-3	5.7	82	5.9	0	0	0
2021-03-23	12.6	-0.4	12.6	5.9	7.2	-0.4	-5.5	7.1	85	5.4	0	0	0
2021-03-24	13.5	3	13.5	5.8	7.9	3	0.8	7.9	87	6.4	0	0	0
2021-03-25	13.4	2	13.4	8.2	8.9	2	-3.9	8.7	78	6	2.4	0.6	1.8
2021-03-26	12.2	7.3	12.2	5.2	10.3	7.3	5.5	10.3	81	8.2	2.6	2.6	0
2021-03-27	10.5	2.7	10.4	6.2	6.3	2.7	0.1	6.3	69	5.4	0	0	0
2021-03-28	13	6.2	13	10.4	10.5	7.7	6.6	10.5	74	7.8	0	0	0
2021-03-29	17.5	9.9	17.5	10	12.4	9.9	9.5	12.1	79	9.4	0	0	0
2021-03-30	22.1	3.4	22.1	12.3	13.5	3.4	-2.9	13.5	60	7.8	0	0	0
2021-03-31	20.7	8	20.7	12.1	16	8	1.8	15.9	55	10	0	0	0
2021-04-01	11	6.6	11	5.7	12.3	6.6	5.4	8.5	78	9.7	0	0	0
2021-04-02	7.6	4.4	7.6	6	6.1	4.4	0.6	6	67	8.1	0	0	0
2021-04-03	8	4.3	8	5.6	6.4	4.3	1.3	6.3	72	7.4	0	0	0
2021-04-04	15.6	1.1	15.6	6.4	6.5	1.1	-2.9	6.5	76	6.6	0	0	0
2021-04-05	6.8	1.7	6.8	2.1	11	1.7	3	2.1	76	7.4	0	0	0
2021-04-06	7.6	-1	7.6	-0.4	3.5	-1	-5.9	3.3	53	4.8	0	0	0
2021-04-07	7.4	-1.8	7.4	3.4	3.9	-1.8	-6.4	3.4	50	4.3	0	0	0
2021-04-08	13	3.2	13	6.4	6.5	3.2	2.1	6.5	71	6.5	0	0	0
2021-04-09	9.5	4.7	9.5	4.8	9	4.7	2.7	8.7	70	7.7	1.2	1	0.2
2021-04-10	7.5	4.1	7.5	3	5.9	4.1	1.9	5.8	82	7.5	0.6	0.6	0
2021-04-11	8.1	-0.8	8.1	0.7	4.8	-0.8	-4.9	4.7	70	4.9	0.8	0.2	0.6
2021-04-12	10	-2	10	1.5	4.5	-2	-7	4.5	82	5.3	0	0	0
2021-04-13	11.8	-1.4	11.8	5.5	6.3	-1.4	-7.4	6.2	49	5.9	0	0	0
2021-04-14	10.3	3.1	10.3	3.5	8.2	3.1	-2.8	7.7	56	8	0	0	0
2021-04-15	10.7	-2	10.7	3.9	7.1	-2	-7.3	7.1	62	6.3	0	0	0
2021-04-16	11.1	-1.7	11.1	4.5	7.1	-1.7	-6.1	7.1	75	6.7	0	0	0
2021-04-17	12.7	-2.8	12.7	6.5	7.7	-2.8	-8	7.6	64	6.3	0	0	0
2021-04-18	14.1	-1.2	14.1	7.2	8.3	-1.2	-5.6	8.3	52	7.7	0	0	0
2021-04-19	16	-0.7	16	4	7.4	-0.7	-4.5	4.2	97	8.1	0	0	0
2021-04-20	16.1	1.4	16.1	8.6	12.6	1.4	-2.5	12.6	59	9.9	0	0	0
2021-04-21	13.3	3.3	13.3	5.1	8.6	3.3	-0.3	8.2	79	9.4	0	0	0
2021-04-22	14.4	-2	14.4	7.5	8.2	-2	-6.7	7.8	61	8.4	0	0	0
2021-04-23	16.3	-2.1	16.3	8.2	10.7	-2.1	-6.6	10.7	54	9.1	0	0	0
2021-04-24	15.9	0.1	15.9	7.4	11.5	0.1	-4.3	11.5	60	9.8	0	0	0
2021-04-25	12.5	1.6	12.5	5.1	9.4	1.6	-2.3	8.2	61	9.8	0	0	0
2021-04-26	12.3	4.5	12.3	5.9	7.8	4.5	2.2	7.1	55	10.2	0	0	0
2021-04-27	13.3	2.2	13.3	8.2	8.4	2.2	-0.9	8.4	65	10.7	0	0	0
2021-04-28	14.3	6.4	14.3	6.9	12.6	6.4	5.7	12.1	51	11.3	0	0	0
2021-04-29	10.8	1.2	10.8	6.1	8.2	1.2	-1.3	7.3	63	9.5	0.2	0.2	0
2021-04-30	12.3	-1.4	12.3	5.6	7.9	-1.4	-5.9	7	64	8.5	0	0	0
2021-05-01	11.7	0	11.7	5.5	8.8	0	-3.3	8.4	67	9.5	0	0	0
2021-05-02	12.7	-1.1	12.7	8.9	9.5	-1.1	-5.4	8.9	63	9.3	0	0	0
2021-05-03	12.6	5.8	12.6	7.9	10.1	5.8	3.5	9.8	69	10.7	6.4	4.2	2.2
2021-05-04	11.9	7	11.9	5.5	9.8	7	5.8	8.3	70	8.9	4.2	3	1.2
2021-05-05	11.4	3	11.4	4.7	8.4	3	0.3	7.9	67	8.5	0.2	0	0.2
2021-05-06	11.5	2.4	11.5	4.4	5.3	2.4	-0.7	4.8	86	8.3	0.6	0.6	0
2021-05-07	13.6	2.9	13.6	6.4	9.3	2.9	-1.1	8.9	69	8.7	11.2	0	11.2
2021-05-08	16	5.7	15	8.3	8.4	5.7	0	8.3	96	8.9	2.4	2.4	0
2021-05-09	20.5	8.3	20.5	13.9	16	11.5	9.9	15.9	78	12.2	2.6	0	2.6
2021-05-10	16.8	9.9	16.8	10.2	14.1	9.9	9.2	13.2	77	12.6	0	0	0
2021-05-11	17.2	5.9	17.2	10.8	14.4	5.9	1.1	13.6	64	11.6	2.8	2.8	0
2021-05-12	17.4	6.4	17.4	11.9	13	6.4	4.5	12.2	66	11.4	0.2	0	0.2
2021-05-13	16	8.7	16	10.2	12.6	8.7	8	12.1	81	11.9	8.6	2	6.6
2021-05-14	11.6	7.7	11.6	9	10.3	7.7	8	9.1	83	10.9	0	0	0
2021-05-15	12.2	8.3	12.2	9	10.1	8.3	6.2	9.9	86	11.5	3.4	3.2	0.2
2021-05-16	16	6	16	11.7	12.2	6	4.6	12.2	82	12.1	0	0	0
2021-05-17	14.5	8.6	14.5	9.9	11.7	8.6	6.2	10.5	79	12.2	5.2	5.2	0
2021-05-18	15.9	5	15.9	9.5	12.7	5	1.8	12.4	72	12.6	2.8	0	2.8
2021-05-19	16.7	7.9	16.7	9.5	11.4	7.9	5.3	10.9	79	13	2.4	2.4	0
2021-05-20	13.7	5.7	13.7	10.7	10.7	5.7	3	10.7	82	11.3	0.8	0.4	0.4
2021-05-21	12.2	10	12.2	9.5	12.2	10	8.6	12.1	71	11.3	6	3.4	2.6
2021-05-22	12.8	8.1	12.8	8.7	9.6	8.1	8	9.4	79	11	1.2	1.2	0
2021-05-23	13.6	4.3	13.6	9.7	10.2	4.3	1.1	10	74	11.1	4	0.6	3.4
2021-05-24	14.3	5.9	14.3	8.3	12.7	5.9	4.8	12.2	74	11.7	5.2	4.4	0.8
2021-05-25	15.8	6.6	15.8	9.4	10.1	6.6	4.8	10.1	82	10.7	0	0	0
2021-05-26	13.7	6.9	13.7	9.6	11.1	6.9	4.3	10.9	73	11.8	1	0.8	0.2
2021-05-27	17.4	7.5	17.4	11.4	12	7.5	4	11.4	84	12.2	0	0	0
2021-05-28	19.6	9.2	19.6	13.9	15.6	9.2	8.3	15.2	71	14.2	2.6	2.6	0
2021-05-29	20.8	11	20.8	14.6	16.3	11	10.3	16.3	69	15.6	0	0	0
2021-05-30	20.7	8	20.7	11.2	14.6	8	6.7	12.5	73	15.4	0	0	0
2021-05-31	23	7.6	23	13.3	13.8	7.6	6.4	13.5	80	16.2	0	0	0
2021-06-01	24.9	7.6	24.9	17.2	18.6	7.6	6.2	18.3	69	17.7	0	0	0
2021-06-02	26.6	9.2	26.6	20.3	21.4	9.2	7.1	21.4	58	18.6	1.8	0	1.8
2021-06-03	23.4	14.8	23.4	16.7	20.3	14.8	14	19.7	79	19.9	0	0	0
2021-06-04	17.4	11.7	17.4	13	17	11.7	9	16.8	65	18.9	6	6	0
2021-06-05	22.5	11.5	22.5	16.1	16.4	11.5	10.6	16.3	70	17.6	0	0	0
2021-06-06	23.2	11.3	23.2	17.9	19.9	11.3	10.5	19.9	70	19	0	0	0
2021-06-07	23.6	14.6	23.6	18.3	20	14.6	13.4	20	66	19.6	0	0	0
2021-06-08	23.9	10.9	23.9	16.6	19.6	10.9	8.8	19.2	57	20.1	0	0	0
2021-06-09	25.1	11.1	25.1	20	20.5	11.1	9.2	20.2	54	20.3	0	0	0
2021-06-10	23.9	14.5	23.9	18.5	20.1	14.5	13.3	18.6	75	20.9	0	0	0
2021-06-11	23.3	15.4	23.3	19.1	20.5	15.4	14.3	20.4	70	20.9	0	0	0
2021-06-12	23.5	13	23.5	17.7	19.4	13	10	19	55	19.3	0	0	0
2021-06-13	26.7	10.2	26.7	19	19.3	10.2	6.6	19	55	19.4	0	0	0
2021-06-14	26.4	14.7	26.4	18	22.9	14.7	11.8	22.5	57	21.2	0	0	0
2021-06-15	24.6	12.4	24.6	16.6	18	12.4	10.8	16.7	60	20	0	0	0
2021-06-16	27.7	14.4	27.7	21.5	21.7	14.4	12.1	21.5	64	21.1	3.8	0	3.8
2021-06-17	19.7	16.1	19.7	16.2	23.6	16.1	16.8	16.2	95	21.2	5.4	0.6	4.8
2021-06-18	13.6	13.1	13.6	11.4	16.4	13.1	13.2	13.3	93	18	18	16.4	1.6
2021-06-19	15.5	11.3	15.5	12.9	13.4	11.3	11.6	13.4	90	15.7	1.8	0.4	1.4
2021-06-20	14.7	11.6	14.7	12.8	13.3	11.6	11.9	13.3	93	15.6	0	0	0
2021-06-21	15.8	9	15.8	12.4	14.1	9	7	13.9	72	14.6	0.4	0.2	0.2
2021-06-22	16.5	10.2	16.5	11.6	15.1	10.2	9.8	15	60	14.3	0	0	0
2021-06-23	20.8	5	20.8	14.5	16	5	1	15.3	59	14.4	0	0	0
2021-06-24	19.2	8.8	19.2	17.2	17.6	8.8	4.5	17.6	72	16.8	0.6	0	0.6
2021-06-25	19.9	13.9	19.9	14.3	17.5	13.9	13.5	15.6	83	17.2	0	0	0
2021-06-26	22	13.2	22	15.4	15.9	13.2	12.9	15.7	81	17.2	0	0	0
2021-06-27	22.2	13.7	22.2	15.2	16.2	13.7	11.8	15.2	90	17.7	5	0	5
2021-06-28	16.5	14.1	16.5	14.4	16.2	14.1	14.4	15	96	17.3	0.8	0.8	0
2021-06-29	17.6	13.5	17.6	14.1	15.8	13.5	13.6	15.7	79	16.6	0.4	0	0.4
2021-06-30	15.9	12.1	15.9	12.8	14.1	12.1	10.7	13.5	89	15.7	0.2	0	0.2
2021-07-01	21.3	6.9	21.3	13.5	14	6.9	2.9	13.5	73	14.8	0	0	0
2021-07-02	24.9	11.2	24.9	17.4	17.4	11.2	8.9	17.4	79	17.3	0.4	0	0.4
2021-07-03	22.3	15.7	22.3	17.9	18.1	15.7	13.9	18.1	87	18.6	0.4	0.2	0.2
2021-07-04	22.4	14.6	22.4	16	18.4	14.6	13.4	17	91	18.4	1.4	0.8	0.6
2021-07-05	21.7	13.8	21.7	14.2	18.1	13.8	12.7	17	66	17.6	14.4	1	13.4
2021-07-06	19.4	12.5	19.4	13	15	12.5	12.6	13	93	16.8	0	0	0
2021-07-07	22.3	12.6	22.3	15.4	17.7	12.6	11.1	17.5	81	16.5	0	0	0
2021-07-08	22.3	12.2	22.3	16.6	17.5	12.2	11	17.5	83	16.9	0	0	0
2021-07-09	23.4	13.3	23.4	16.9	18.5	13.3	10.5	18.5	84	18.1	0.2	0	0.2
2021-07-10	20.1	13.1	20.1	15.5	16.9	13.1	11.4	15.6	84	18	0	0	0
2021-07-11	21.4	12.9	21.4	16.5	19.9	12.9	9.6	18.6	66	18.7	2.8	0	2.8
2021-07-12	20.7	14.6	20.7	17	17.4	14.6	14.9	17.1	86	18.5	0	0	0
2021-07-13	22.1	13.3	22.1	15.3	18.3	13.3	12.4	18.3	80	18.2	1.8	1.8	0
2021-07-14	23.7	12.1	23.7	15.9	16.2	12.1	9.3	15.9	86	17.5	0	0	0
2021-07-15	20.8	12.4	20.8	14.3	19.5	12.4	9.2	18.3	76	18.3	0	0	0
2021-07-16	24.8	9.6	24.8	18.4	18.5	9.6	6.7	18.4	69	17	0	0	0
2021-07-17	28	10.6	28	18.8	21.3	10.6	8.1	21.2	65	18.8	0	0	0
2021-07-18	30.5	13.8	30.5	22.3	25	13.8	11.3	24.8	58	20.5	0	0	0
2021-07-19	29.6	15.3	29.6	20.6	22.8	15.3	12.9	22.8	69	21.6	0	0	0
2021-07-20	29.7	16	29.7	19	24.8	16	13.9	24.7	62	21.8	8.8	8.6	0.2
2021-07-21	28.8	14.6	28.8	21	22.1	14.6	12.4	21.4	77	20.5	0.2	0.2	0
2021-07-22	28.7	13.2	28.7	20	22.7	13.2	10.1	22.6	61	20.7	0	0	0
2021-07-23	21.5	13	21.5	15.9	20	13	10.6	17.2	78	20.8	0	0	0
2021-07-24	23.9	13.2	23.9	17.7	17.7	13.2	10.9	17.7	79	19.3	0	0	0
2021-07-25	22.4	16.2	22.4	16.7	17.9	16.2	16.3	17.3	95	20.1	0	0	0
2021-07-26	25.4	12.6	25.4	19	20	12.6	9.5	19.9	73	19.9	0	0	0
2021-07-27	24.1	15.9	24.1	16.8	20.5	15.9	13.5	19.8	70	20.8	4.4	2.6	1.8
2021-07-28	21.4	14.8	21.4	12.7	18	14.8	13.4	18	83	19.2	3.8	3.8	0
2021-07-29	21.4	11.2	21.4	15.4	16.8	11.2	9.4	16.6	64	16.5	2.6	0	2.6
2021-07-30	19.2	13.2	19.2	14.8	18.5	13.2	10.4	17.1	71	17.8	9.6	9.6	0
2021-07-31	20.3	14.1	20.3	15.3	16.8	14.1	13.3	16.7	80	17.2	1.8	1.8	0
2021-08-01	17.6	13.3	17.6	14.7	15.3	13.3	11.7	14.8	91	16.9	2	2	0
2021-08-02	20.6	11.4	20.6	15.9	16.7	11.4	9	16.2	64	17.1	0	0	0
2021-08-03	20.5	13.4	20.5	15.3	16.9	13.4	11.7	16.8	70	17.2	0	0	0
2021-08-04	23.8	8.1	23.8	17.6	18.7	8.1	4.5	18.6	60	16.3	0	0	0
2021-08-05	23	12	23	16.1	19.7	12	8.9	19.7	65	17.9	2.4	1.6	0.8
2021-08-06	22.7	15.2	22.7	15.8	18	15.2	14.6	17.9	86	17.8	0	0	0
2021-08-07	22.4	11.8	22.4	14.8	16.9	11.8	9.7	16.4	78	17	1.2	1.2	0
2021-08-08	20.5	13.4	20.5	14.6	16.5	13.4	12.1	16.2	77	16.7	2	1.8	0.2
2021-08-09	22.5	10.3	22.5	14.1	15.8	10.3	6.9	15.8	87	15.6	3.6	2.2	1.4
2021-08-10	24.1	12	24.1	16.7	16.8	12	10.2	16.7	80	16.4	0	0	0
2021-08-11	24.4	11.5	24.4	17.7	19.7	11.5	8.4	19.6	61	17.5	0	0	0
2021-08-12	24.1	15.5	24.1	17.2	18.6	15.5	13.1	18.5	72	18.7	0	0	0
2021-08-13	22.6	12.9	22.6	17	17.3	12.9	10.6	17	78	17.3	0	0	0
2021-08-14	24.4	14.6	24.4	18.4	20.4	14.6	12.8	20.3	66	18.4	0	0	0
2021-08-15	25.1	13	25.1	18.2	18.6	13	9.3	18.2	80	18.3	0.8	0	0.8
2021-08-16	19.8	12.3	19.8	14.5	18.6	12.3	10.4	16.5	66	17.7	1.8	0.2	1.6
2021-08-17	18.4	10.8	18.4	14.3	14.5	10.8	6.6	14.3	93	16.2	0.2	0	0.2
2021-08-18	21	14.3	21	17.5	17.8	15.2	14.8	17.7	63	17.2	0	0	0
2021-08-19	22.4	13.8	22.4	15.5	18	13.8	14.7	15.6	82	17.8	0	0	0
2021-08-20	23	15.4	23	15.5	18.1	15.4	13	18.1	80	18.5	0	0	0
2021-08-21	19.7	13.8	19.7	17.4	18.3	13.8	10.8	18.3	82	18	1.8	1.2	0.6
2021-08-22	21.3	14.5	21.3	17.3	17.6	14.5	11.1	17.5	86	17.7	0.2	0.2	0
2021-08-23	20.9	14	20.9	14	18.3	14	13.6	18	67	17.7	0	0	0
2021-08-24	23.1	9.7	23.1	16.7	18.2	9.7	6.1	18.2	71	17	0.2	0	0.2
2021-08-25	18.8	14.1	18.8	15.2	16.8	14.1	13.4	15.7	87	18.1	0.6	0	0.6
2021-08-26	18.1	14.2	18.1	14.9	16.6	14.2	13	15.4	72	17.2	0	0	0
2021-08-27	18.1	12.7	18.1	12.5	15.5	12.7	11.2	15.5	79	16.7	0	0	0
2021-08-28	20.5	10.1	20.5	12.7	16.4	10.1	6.6	16.4	82	16.2	0	0	0
2021-08-29	18.1	6.9	18.1	15.2	16.1	6.9	2.8	16	71	15.6	0	0	0
2021-08-30	17.2	13.1	17.2	13.7	15.4	13.1	13.3	14	93	16.3	0.8	0	0.8
2021-08-31	16.9	12.9	16.9	14.4	14.4	12.9	12.7	14.4	93	16	0.2	0	0.2
2021-09-01	17.8	13.3	17.8	14	14.9	13.3	13	14	91	15.8	0	0	0
2021-09-02	19.3	13.7	19.3	14.9	15.2	13.7	13.1	15	76	16	0	0	0
2021-09-03	22.1	14.9	22.1	13.8	17.3	14.9	14.3	17.2	65	16.9	0	0	0
2021-09-04	21.1	9.2	21.1	15	16.6	9.2	5.3	16.6	78	17	0	0	0
2021-09-05	27	11.9	27	17.9	18.7	11.9	10.4	18.4	79	16.8	0	0	0
2021-09-06	28.6	10.9	28.6	19.7	20.2	10.9	7.8	20.1	72	17.5	0	0	0
2021-09-07	29.9	13.6	29.9	19.5	24.3	13.6	10.2	24.3	61	18.8	0	0	0
2021-09-08	29.4	11.6	29.4	20.3	23.6	11.6	8.3	23.5	58	18.6	2	0	2
2021-09-09	25.6	15.8	25.6	17.4	20.5	15.8	13.7	17.4	95	18.9	0	0	0
2021-09-10	22.2	16.1	22.2	17.7	20.2	16.1	14.6	20	78	19	0.6	0.4	0.2
2021-09-11	23.7	17.1	23.7	17.2	18.6	17.1	16.2	18.6	84	18.5	0	0	0
2021-09-12	22	11.4	22	16	17.8	11.4	7.2	17.6	68	17.3	0	0	0
2021-09-13	21.3	10.2	21.3	14.6	16	10.2	6.5	15.6	80	17	10.6	0	10.6
2021-09-14	17.4	13.5	17.4	15.5	15.5	13.5	9.6	15.5	97	17.1	41	41	0
2021-09-15	19.1	14.3	19.1	13.6	16.1	14.3	13.2	16	84	17	0	0	0
2021-09-16	22.4	10	22.4	15	16.2	10	6.3	16.2	86	15.3	0.2	0	0.2
2021-09-17	21.5	12.1	21.5	15.4	15.6	12.1	10	15.5	86	16	0	0	0
2021-09-18	24.5	10.2	24.5	17.5	17.6	10.2	7	17.6	88	15.7	0	0	0
2021-09-19	19.8	13.7	19.8	16.3	18.3	13.7	9.8	17.2	92	16.5	2.4	1	1.4
2021-09-20	18.8	12.4	18.8	14.1	16.3	12.4	11	14.5	85	16.1	0.2	0.2	0
2021-09-21	21.2	8.4	21.2	12	14.9	8.4	4.6	14.9	86	14.6	0.2	0	0.2
2021-09-22	21	9	21	13.7	15.9	9	5.3	15.9	81	14.5	0	0	0
2021-09-23	23.4	11.1	23.4	14.5	16.6	11.1	6.9	16.6	76	14.6	0	0	0
2021-09-24	24.3	9.8	24.3	14.9	14.9	9.8	6.4	14.9	86	14.6	0	0	0
2021-09-25	20.8	14.6	20.8	14.3	19.5	14.6	12.7	17.3	92	16.8	0	0	0
2021-09-26	22.7	12.6	22.7	15.6	16.5	12.6	8	16.5	90	16.1	2.8	0	2.8
2021-09-27	17.6	14.8	17.6	11.3	17.4	14.8	12.9	15.5	90	16.4	0	0	0
2021-09-28	18.3	9	18.3	12.3	14.3	9	7	14.1	76	13.4	17.2	8.8	8.4
2021-09-29	14.9	8.2	14.9	7.7	12.3	8.2	5.8	11	79	12.9	0	0	0
2021-09-30	16.5	6.1	16.5	11.2	11.3	6.1	2.4	11.3	83	11.6	0.8	0.6	0.2
2021-10-01	17.8	11.2	17.8	8.2	16.4	15.1	13.9	15.4	79	14.4	0.8	0.8	0
2021-10-02	14	5.9	14	11.3	11.3	5.9	2.7	11.3	78	11.5	12	12	0
2021-10-03	16.7	9	16.7	11.3	13.4	9	7.1	11.3	85	12.3	0.6	0	0.6
2021-10-04	16.9	9.1	16.9	11.8	12.7	9.1	7.2	12.5	83	11.8	8.4	0.2	8.2
2021-10-05	14.5	10.9	14.5	10.7	13.7	10.9	9.7	12.4	85	12.7	2	2	0
2021-10-06	16.6	9.9	16.6	9.1	11.8	9.9	8.1	11.8	75	11.8	0	0	0
2021-10-07	19.5	9.1	19.5	14.9	14.9	10.4	4.4	14.9	88	12.9	0	0	0
2021-10-08	18.7	13.9	18.7	15.7	15.7	13.9	10.1	15.7	94	14.6	0	0	0
2021-10-09	18	6.9	18	8.4	16	6.9	3.5	9.5	99	13	0.2	0	0.2
2021-10-10	17.5	7.5	17.5	10.8	14	7.5	3.6	14	97	13.2	0.2	0	0.2
2021-10-11	15.5	7.1	15.5	9.6	12	7.1	2.3	10.6	84	11.7	0	0	0
2021-10-12	15.1	9.3	15.1	9.6	12.5	9.3	5.2	12.5	82	12.1	1.2	1	0.2
2021-10-13	16.5	4.8	16.5	11.6	11.5	4.8	0.8	11.5	81	*	0	0	0
2021-10-14	15.5	11	15.5	12.6	13.8	11	8.7	12.7	89	*	0	0	0
2021-10-15	14.6	10.3	14.6	5.3	14.1	10.3	9.7	10.7	81	*	0.2	0	0.2
2021-10-16	16.8	3.3	16.8	9.8	9.7	3.3	-0.8	9.7	88	*	0.2	0	0.2
2021-10-17	17.6	9.8	17.6	11.2	12.7	9.8	5.5	12.7	93	*	0	0	0
2021-10-18	18.9	8	17.6	12.1	12.1	8	4.8	12.1	96	*	1.4	1.4	0
2021-10-19	20.6	12.1	20.6	17	18.9	15.7	12.6	18.9	87	*	21	0.4	20.6
2021-10-20	18	14.7	18	11	17.2	14.7	13.7	16.3	86	*	15.6	2	13.6
2021-10-21	11.1	6.4	11.1	4.9	11.6	6.4	5.6	6.8	82	*	0	0	0
2021-10-22	13.4	4.9	13.4	9.3	9.3	6.1	-0.7	9.3	74	*	0	0	0
2021-10-23	12.8	7.7	12.8	10.1	10.4	7.7	5.9	10.1	87	*	0	0	0
2021-10-24	15.2	10.1	15.2	11.7	12	10.9	9.8	12	73	*	0.2	0	0.2
2021-10-25	15.7	9.1	15.7	8.8	12.9	9.1	6.1	12.9	89	*	1.2	1	0.2
2021-10-26	17.3	6.4	17.3	10.8	10.8	6.4	4.4	10.8	91	*	0	0	0
2021-10-27	16.9	10.8	16.9	13.5	15.7	14.3	13.1	15.4	79	*	0	0	0
2021-10-28	16.5	11.8	16.5	12.5	14.4	11.8	10.1	13.8	81	*	0.2	0	0.2
2021-10-29	16.3	12.5	16.3	9.1	14.4	12.5	10.9	13.5	84	*	1.4	0.2	1.2
2021-10-30	14.2	9.1	14.2	7.2	12.2	9.1	6.5	12.2	92	*	1.4	0	1.4
2021-10-31	14.8	6	14.8	10.3	11.8	6	3.8	11.7	91	*	2.2	2.2	0
2021-11-01	13.1	8.6	13.1	5.7	10.7	8.6	6.8	10.1	76	9.1	0.2	0	0.2
2021-11-02	12.7	1.7	12.7	3.1	6.6	1.7	-2.3	5.9	95	7	0	0	0
2021-11-03	9.5	-0.2	9.5	3.8	3.8	-0.2	-3.8	3.8	98	6.2	0.6	0.4	0.2
2021-11-04	9.3	3.8	9.3	4.7	7.4	5.8	3.8	7	91	7.8	0	0	0
2021-11-05	10.6	-0.6	10.6	3.9	4.7	-0.6	-4.2	3.9	85	5.5	0	0	0
2021-11-06	12.5	3.9	12.5	9.9	10.1	8.7	6.1	9.9	88	8.6	0	0	0
2021-11-07	12.2	8.3	12.2	6.4	12.3	8.3	4.8	9.4	70	8.3	0	0	0
2021-11-08	12.4	4.2	12.4	6	7.2	4.2	0	6	89	6.9	0	0	0
2021-11-09	16.5	6	16.5	11.6	12.1	9.8	7.9	11.6	90	9.2	0.8	0	0.8
2021-11-10	13.3	10.6	13.3	10.3	12.3	10.6	9.6	11.1	95	10.3	0.6	0.4	0.2
2021-11-11	13.4	10.3	13.4	10.2	11.5	10.9	7.6	11.5	95	10.8	0.4	0	0.4
2021-11-12	14.7	8.8	14.7	11.3	11.4	8.8	6	11.4	94	10	0.6	0.4	0.2
2021-11-13	12.9	10.6	12.9	10.8	12.2	10.6	9.2	10.8	87	10.4	0.4	0	0.4
2021-11-14	13	10.1	13	10.7	11.2	10.1	9	11	98	10.6	0	0	0
2021-11-15	13.1	9.1	13.1	3	10.8	9.1	7.3	9.9	90	10.4	0	0	0
2021-11-16	11.3	0.5	11.3	4.2	4.3	0.5	-2.7	4.2	98	6.6	0.4	0.2	0.2
2021-11-17	12.5	4.2	12.5	7.5	9.5	6.1	1.8	8	85	7.6	0	0	0
2021-11-18	13.6	6.1	13.6	8.7	8.7	6.1	3.3	8.7	84	7.5	0.2	0	0.2
2021-11-19	12.8	6.3	12.8	11.1	11.5	6.3	1	11.1	90	8.7	0	0	0
2021-11-20	10.6	9.3	10.6	8	11.2	9.3	8.9	9.3	85	9.8	0	0	0
2021-11-21	8	3.5	8	3.5	8.7	3.5	-0.3	4.9	84	6.9	1.4	1.4	0
2021-11-22	8.9	2.1	8.9	1.3	3.6	2.1	-0.3	3.5	93	5.2	0.2	0	0.2
2021-11-23	8.8	-0.5	8.8	2.2	2.4	-0.5	-3.9	2.2	98	4.9	0	0	0
2021-11-24	7.1	2.2	7.1	3.1	7	6.3	5.5	6.7	90	7	0.4	0	0.4
2021-11-25	6.8	1.4	6.8	2.8	5.8	1.4	-1.8	2.8	81	5.2	0	0	0
2021-11-26	8.8	1.1	8.8	2.9	5.9	1.1	-2.4	5.7	91	5.2	5.4	2.2	3.2
2021-11-27	5.4	1.3	5.4	2.5	3.6	1.3	-1	3.2	91	4.5	2.2	2.2	0
2021-11-28	4	-0.2	4	-0.2	2.5	-0.2	-2.9	0.2	73	2.8	0	0	0
2021-11-29	10	-2.2	3.5	-0.5	0	-2.2	-7	-0.5	89	2	0	0	0
2021-11-30	12.3	-0.5	12.3	10	10	3.4	1.2	10	84	5.5	0.2	0	0.2
2021-12-01	9.4	7.5	9.4	3.4	11.2	7.5	5.6	7.8	82	6.9	1.4	1.4	0
2021-12-02	4.6	1.1	4.6	0.3	3.4	1.1	-1.5	1.9	71	3.3	0.2	0	0.2
2021-12-03	8.8	0.3	8.8	4.6	4.6	0.4	-3	4.6	95	3.7	1.4	0	1.4
2021-12-04	7.8	1.3	7.8	4.8	5.9	1.3	-2.1	5	88	4.9	4.2	0.2	4
2021-12-05	7.6	4	7.6	4.3	5	4	3.1	4.6	90	4.8	0.2	0	0.2
2021-12-06	6.6	1.6	6.6	2.4	4.5	1.6	-0.5	2.4	98	4.1	*	*	*
2021-12-07	7.3	0.5	7.3	3	3.6	0.5	-2.2	3	84	2.9	*	*	*
2021-12-08	7	3	7	5.4	5.9	4.7	2.4	5.7	76	3.7	*	*	*
2021-12-09	7.1	4.4	7.1	4.1	6	4.4	1.7	5.1	82	4.2	12.2	0.2	12
2021-12-10	7	4.1	7	3.5	7.1	4.2	2	4.4	80	4.7	0	0	0
2021-12-11	12.2	1.9	9.1	3	3.9	1.9	-1.4	3.2	87	3.2	2.6	1	1.6
2021-12-12	13.9	3	13.9	11.1	12.2	9	6.2	12	92	7.9	0	0	0
2021-12-13	12.2	9.3	12.2	9.6	11.8	9.3	7.5	10.9	86	8.1	0	0	0
2021-12-14	12.7	8.7	12.7	10.4	10.8	8.7	6.6	10.4	89	8.3	0	0	0
2021-12-15	13	8.5	13	10.2	11	8.5	6.2	11	84	8.2	0	0	0
2021-12-16	11.3	9.3	11.3	8.8	11.1	9.3	5.2	10.5	81	8.6	0	0	0
2021-12-17	7.9	2.6	7.4	2.3	8.9	2.6	-1.2	2.6	97	7.2	0.4	0.2	0.2
2021-12-18	8	2.3	8	6.4	7.9	6.7	5.9	6.7	98	7.7	0.4	0	0.4
2021-12-19	6.2	2.8	6.2	1.8	6.4	2.8	3.7	2.9	99	7	0.6	0.4	0.2
2021-12-20	6.4	1.8	6.4	5.3	5.8	5.1	4.2	5.3	95	6.6	0	0	0
2021-12-21	5.5	3.7	5.5	2.8	5.3	3.7	2.4	3.9	87	5.8	0	0	0
2021-12-22	6.2	-2.7	3.5	0.7	2.8	-2.7	-7.5	0.7	87	2.8	2.6	0.2	2.4
2021-12-23	11.1	0.7	11.1	6.2	6.2	2.7	1.3	6.2	96	4.7	0.2	0	0.2
2021-12-24	8.9	5.5	8.9	6.3	10.1	5.5	3.2	6.3	98	5.9	9.6	2.2	7.4
2021-12-25	5.6	5.1	5.6	4.5	7.5	5.1	4.7	5.1	92	6.4	6.8	0.2	6.6
2021-12-26	7.8	4	7.2	5.2	5.2	4	3.8	5.2	96	5.4	6.2	6.2	0
2021-12-27	10.3	5.2	10.2	7.8	7.8	6.6	4.5	7.8	96	6.7	2	1.4	0.6
2021-12-28	9.8	7.8	9.8	8.3	10.3	9.4	7.5	9.6	85	8.1	1.8	1.4	0.4
2021-12-29	15	5.6	14.9	8.2	9	5.6	2.7	8.2	95	7.2	0.6	0.6	0
2021-12-30	15.6	8.2	15.6	14.3	15	11.2	8.4	14.7	83	10.2	2.6	0	2.6
2021-12-31	15.3	12.3	15.3	11.7	14.5	12.3	10.7	12.5	93	10.6	0	0	0

## Sheet: monthly csv
CHG	DATE	09-09 MAX	09-09 MIN	09-21 MAX	09-21 MIN	21-09 MAX	21-09 MIN	GRS MIN	CONC MIN	09 TEMP	09 RH	10CM SOIL	30CM SOIL	100CM SOIL	09-09 PRCP	09-21 PRCP	21-09 PRCP	SNOW DPTH	FRESH SNOW	GRND STATE	CONC STATE	CS SUN	WMO SUN	MEAN WIND	MAX GUST	GUST HRS
	2021-01-01	3.3	-3.4	3.3	0	0	-3.4	-8.2		0	100	1.6			1.8	1.2	0.6
	2021-01-02	4	0	4	0.7	3.2	2	1.3		2.2	87	3.2			0.2	0	0.2
	2021-01-03	5.7	0.7	5.7	1.6	1.6	0.7	-1.1		1.6	100	3			0.2	0.2	0
	2021-01-04	5.5	0.9	5.5	1.6	3.3	0.9	-1.3		3	91	3			0	0	0
	2021-01-05	4.3	0.7	4.3	1.6	2.4	0.7	-1.5		1.7	89	2.5			1.6	0	1.6
	2021-01-06	5.3	1.6	5.3	1.1	3.1	1.9	-0.6		2.7	96	3.4			0	0	0
	2021-01-07	3	-0.5	3	-1.1	1.4	-0.5	-3.1		0.1	92	2.6			0	0	0
	2021-01-08	0.6	-2.2	0.6	-0.6	-0.4	-2.2	-7.1		-0.6	95	2.1			0	0	0
	2021-01-09	-0.2	-2	-0.2	-1.7	0.4	-2	-1.1		-1.6	99	2.4			0.2	0.2	0
	2021-01-10	5.4	-1.7	4.5	-0.6	-0.5	-1.7	-1.1		-0.6	99	2.2			0	0	0
	2021-01-11	8.9	-0.6	7.6	3.8	5.4	1.8	-0.5		3.9	88	3.5			3.6	0.6	3
	2021-01-12	5.4	3.8	5.4	0.3	8.9	4.7	4.8		4.7	97	5.6			0	0	0
	2021-01-13	4.1	-0.9	4.1	1.2	1.2	-0.9	-6.1		1.2	98	2.8			21.4	5.2	16.2
	2021-01-14	3.9	1.2	3.9	1.3	3.8	1.9	2.3		3.8	97	3.9			4.2	4	0.2
	2021-01-15	2.4	0	2.4	-0.7	1.5	0	-1.2		0.2	100	2.8			4.4	0	4.4
	2021-01-16	7.1	-0.7	7.1	0.9	2	-0.6	-5.9		0.9	96	1.9			3	3	0
	2021-01-17	6.3	0.9	6.3	2.6	6.8	2.8	-1.2		3.5	90	3.1			0	0	0
	2021-01-18	11.1	0.9	6.6	2.9	3.8	0.9	-1.2		2.9	95	2.5			4	0	4
	2021-01-19	11.8	2.9	11.8	9	11.1	6.5	4.5		10.9	85	6.6			1.2	0.8	0.4
	2021-01-20	10.5	9	10.5	8.9	10.7	9.6	8.4		10.5	87	7.8			2	0.2	1.8
	2021-01-21	7.4	3.2	7.4	3.7	9.6	3.2	1.3		4.4	80	5			0	0	0
	2021-01-22	6.7	-0.2	6.7	0.1	4.6	-0.2	-3.7		0.8	92	2.8			2.6	0.2	2.4
	2021-01-23	2.2	0.1	2.2	-0.4	2.3	0.2	-5.8		0.8	94	3.3			1.6	1.6	0
	2021-01-24	1.8	-2.2	1.8	-1.3	-0.1	-2.2	-6.9		-1.3	95	1.7			1.8	1.6	0.2
	2021-01-25	3.1	-3.7	3.1	-2	1	-3.7	-8.1		-2	85	1.4			1	1	0
	2021-01-26	6	-2	4.2	-0.2	0.9	-1.5	-5.9		-0.2	94	1.2			3.4	3.2	0.2
	2021-01-27	10.4	-0.2	9.6	5.2	6	4.2	2.4		5.3	100	3.6			11.6	0	11.6
	2021-01-28	12.5	5.2	12.5	8	10.4	5.7	1.6		10.4	94	5.5			5.4	0	5.4
	2021-01-29	10.1	7.9	10.1	8.1	9.9	7.9	5.8		8.1	87	6.2			2.8	0	2.8
	2021-01-30	3.4	2.1	3.4	1.8	8.3	2.1	2.2		2.1	95	5.5			1.2	1.2	0
	2021-01-31	3.3	-1.5	3.3	-0.6	2.2	-1.5	-6.9		-0.6	85	2.2			1.8	0.4	1.4
	2021-02-01	5.9	-0.6	4	-1	2.7	1.8	1.5		2.7	95	3.6			5.6	0	5.6
	2021-02-02	12.4	-1	12.4	5.9	5.9	-0.5	-6.1		5.9	100	3.7			2.4	0.2	2.2
	2021-02-03	9.1	5.8	9.1	6.1	9.5	5.8	2.7		6.2	97	5.7			0.2	0	0.2
	2021-02-04	7.5	0.9	7.5	2.9	6.4	0.9	-1.6		3	100	3.8			11.8	2.4	9.4
	2021-02-05	10.1	2.9	10.1	6	7.5	5.8	3.8		6.2	94	5.8			1.8	0.4	1.4
	2021-02-06	6.8	4.5	6.8	3	6.3	4.5	2.7		4.6	92	5.7			10.8	10.6	0.2
	2021-02-07	1.9	1.4	1.9	-0.6	3.5	1.4	0.9		1.4	70	4.3			0	0	0
	2021-02-08	-0.4	-2	-0.4	-1.7	-0.5	-2	-2.9		-1.7	90	2.5			2.2	2.2	0
	2021-02-09	1.7	-1.7	1.7	-1.4	-0.9	-1.3	-2.6		-1.3	88	2.3			0.4	0.4	0
	2021-02-10	2.3	-1.8	2.3	-2.2	-0.8	-1.8	-3.9		-1.1	87	1.5			0	0	0
	2021-02-11	1.3	-4	1.3	-2.2	-2.1	-4	-9.4		-2.2	89	1.1			0.2	0.2	0
	2021-02-12	0.1	-2.5	0.1	-2.3	-0.3	-2.5	-7.7		-0.3	70	1			0	0	0
	2021-02-13	0.8	-2.7	0.8	-1.2	-1.2	-2.7	-5.7		-1.2	50	0.7			0	0	0
	2021-02-14	5	-1.2	2.8	0.3	0.7	-0.1	-1.4		0.3	62	0.6			2.6	0.4	2.2
	2021-02-15	11.9	0.3	11.9	5	5	2.2	0.9		5	100	2.7			0.6	0	0.6
	2021-02-16	10	5	10	7.3	9.4	7.5	4.7		8.8	88	5.5			0.4	0	0.4
	2021-02-17	11.5	5.2	11.5	8.8	8.8	5.2	0.7		8.8	93	5.3			2	2	0
	2021-02-18	9.8	7.4	9.8	5.2	10	7.4	5.2		9.3	79	6.1			2.2	2.2	0
	2021-02-19	11	2.3	10.3	6.6	6.6	2.3	-0.4		6.6	87	4.6			0	0	0
	2021-02-20	14.7	6.6	14.7	10.6	11	9.5	7.8		10.7	80	7.2			0.2	0	0.2
	2021-02-21	13.1	9.8	13.1	9.6	12.6	9.8	8.8		10.1	91	7.9			0	0	0
	2021-02-22	9.7	5.5	9.7	7	9.6	5.5	1.1		9	87	6.8			0.4	0.2	0.2
	2021-02-23	13.9	3	13.9	7.3	7.4	3	-1.9		7.3	88	6.1			0	0	0
	2021-02-24	16.8	7.3	16.8	11.6	12.8	10.6	8.9		12.5	73	8.4			0.4	0	0.4
	2021-02-25	11.2	8.5	11.2	5.2	12	8.5	7.4		9.1	91	8.7			0.2	0	0.2
	2021-02-26	11.7	-0.8	11.7	2.6	5.7	-0.8	-6.5		4.2	93	4.7			0	0	0
	2021-02-27	11	-1.4	11	3.5	3.6	-1.4	-6.3		3.6	98	4			0.2	0	0.2
	2021-02-28	10.9	-1.7	10.9	0	3.5	-1.7	-5.5		-0.1	100	4.5			0	0	0
	2021-03-01	8.3	-0.1	8.3	3.5	4.9	1.4	-3.9		4	95	5.6			0	0	0
	2021-03-02	6.7	3.2	6.7	2.8	4.5	3.2	3.3		4	97	6.1			0	0	0
	2021-03-03	6.6	2.8	6.6	3.5	5.1	3.6	-1.6		4.2	90	6.2			13.2	7.4	5.8
	2021-03-04	6	1.9	6	3.3	3.7	1.9	2.5		3.4	100	5.8			0.4	0.4	0
	2021-03-05	6	1.5	6	1.9	3.8	1.5	-2.1		3.8	65	4.8			0	0	0
	2021-03-06	5.4	-2.3	5.4	0.6	1.9	-2.3	-8.2		0.6	100	3.7			0	0	0
	2021-03-07	6.4	0.6	6.4	2.7	3.7	2.1	0		3.2	56	4.6			0	0	0
	2021-03-08	8.8	2.7	8.8	4.3	4.3	3	-4.1		4.3	84	5.4			0	0	0
	2021-03-09	11.7	1.8	11.7	5.1	5.5	1.8	-2.6		5.2	80	4.8			3.8	0	3.8
	2021-03-10	11.7	5.1	10.3	5.9	6.6	5.6	0.5		5.9	89	6.1			3	2.2	0.8
	2021-03-11	11.4	5.9	11.4	5.3	11.7	8.3	6.2		9.5	74	7.3			1.4	1.4	0
	2021-03-12	10.3	3.9	10.3	5.8	6	3.9	1.3		6	83	5.4			1.2	0	1.2
	2021-03-13	10	4.6	10	4.4	7.1	4.6	2.6		6.1	73	5.5			1.2	1.2	0
	2021-03-14	10.1	3.8	10.1	6.1	6.9	3.8	0.8		6.9	77	5.3			4.8	4.6	0.2
	2021-03-15	10.7	6	10.7	4.5	7.8	6	3.5		7.7	84	6.6			1.4	0	1.4
	2021-03-16	12.5	2.6	12.5	6.2	9.2	2.6	-2.5		9.2	93	7			0.4	0.4	0
	2021-03-17	9.8	3.2	9.8	5.2	6.5	3.2	-1.4		5.3	86	5.7			1.2	1.2	0
	2021-03-18	8	3.7	8	6.2	6.3	3.7	1.1		6.3	85	6.3			2	1	1
	2021-03-19	9.3	5	9.3	3.6	7.8	5	3.6		6.4	81	7			0	0	0
	2021-03-20	10.8	3	10.8	6.1	6.1	3	-1		6.1	89	6.9			0	0	0
	2021-03-21	9.6	4.8	9.6	4.2	8.3	4.8	1.3		7.1	78	7.1			0	0	0
	2021-03-22	8.1	2.3	8.1	2.9	5.8	2.3	-3		5.7	82	5.9			0	0	0
	2021-03-23	12.6	-0.4	12.6	5.9	7.2	-0.4	-5.5		7.1	85	5.4			0	0	0
	2021-03-24	13.5	3	13.5	5.8	7.9	3	0.8		7.9	87	6.4			0	0	0
	2021-03-25	13.4	2	13.4	8.2	8.9	2	-3.9		8.7	78	6			2.4	0.6	1.8
	2021-03-26	12.2	7.3	12.2	5.2	10.3	7.3	5.5		10.3	81	8.2			2.6	2.6	0
	2021-03-27	10.5	2.7	10.4	6.2	6.3	2.7	0.1		6.3	69	5.4			0	0	0
	2021-03-28	13	6.2	13	10.4	10.5	7.7	6.6		10.5	74	7.8			0	0	0
	2021-03-29	17.5	9.9	17.5	10	12.4	9.9	9.5		12.1	79	9.4			0	0	0
	2021-03-30	22.1	3.4	22.1	12.3	13.5	3.4	-2.9		13.5	60	7.8			0	0	0
	2021-03-31	20.7	8	20.7	12.1	16	8	1.8		15.9	55	10			0	0	0
	2021-04-01	11	6.6	11	5.7	12.3	6.6	5.4		8.5	78	9.7			0	0	0
	2021-04-02	7.6	4.4	7.6	6	6.1	4.4	0.6		6	67	8.1			0	0	0
	2021-04-03	8	4.3	8	5.6	6.4	4.3	1.3		6.3	72	7.4			0	0	0
	2021-04-04	15.6	1.1	15.6	6.4	6.5	1.1	-2.9		6.5	76	6.6			0	0	0
	2021-04-05	6.8	1.7	6.8	2.1	11	1.7	3		2.1	76	7.4			0	0	0
	2021-04-06	7.6	-1	7.6	-0.4	3.5	-1	-5.9		3.3	53	4.8			0	0	0
	2021-04-07	7.4	-1.8	7.4	3.4	3.9	-1.8	-6.4		3.4	50	4.3			0	0	0
	2021-04-08	13	3.2	13	6.4	6.5	3.2	2.1		6.5	71	6.5			0	0	0
	2021-04-09	9.5	4.7	9.5	4.8	9	4.7	2.7		8.7	70	7.7			1.2	1	0.2
	2021-04-10	7.5	4.1	7.5	3	5.9	4.1	1.9		5.8	82	7.5			0.6	0.6	0
	2021-04-11	8.1	-0.8	8.1	0.7	4.8	-0.8	-4.9		4.7	70	4.9			0.8	0.2	0.6
	2021-04-12	10	-2	10	1.5	4.5	-2	-7		4.5	82	5.3			0	0	0
	2021-04-13	11.8	-1.4	11.8	5.5	6.3	-1.4	-7.4		6.2	49	5.9			0	0	0
	2021-04-14	10.3	3.1	10.3	3.5	8.2	3.1	-2.8		7.7	56	8			0	0	0
	2021-04-15	10.7	-2	10.7	3.9	7.1	-2	-7.3		7.1	62	6.3			0	0	0
	2021-04-16	11.1	-1.7	11.1	4.5	7.1	-1.7	-6.1		7.1	75	6.7			0	0	0
	2021-04-17	12.7	-2.8	12.7	6.5	7.7	-2.8	-8		7.6	64	6.3			0	0	0
	2021-04-18	14.1	-1.2	14.1	7.2	8.3	-1.2	-5.6		8.3	52	7.7			0	0	0
	2021-04-19	16	-0.7	16	4	7.4	-0.7	-4.5		4.2	97	8.1			0	0	0
	2021-04-20	16.1	1.4	16.1	8.6	12.6	1.4	-2.5		12.6	59	9.9			0	0	0
	2021-04-21	13.3	3.3	13.3	5.1	8.6	3.3	-0.3		8.2	79	9.4			0	0	0
	2021-04-22	14.4	-2	14.4	7.5	8.2	-2	-6.7		7.8	61	8.4			0	0	0
	2021-04-23	16.3	-2.1	16.3	8.2	10.7	-2.1	-6.6		10.7	54	9.1			0	0	0
	2021-04-24	15.9	0.1	15.9	7.4	11.5	0.1	-4.3		11.5	60	9.8			0	0	0
	2021-04-25	12.5	1.6	12.5	5.1	9.4	1.6	-2.3		8.2	61	9.8			0	0	0
	2021-04-26	12.3	4.5	12.3	5.9	7.8	4.5	2.2		7.1	55	10.2			0	0	0
	2021-04-27	13.3	2.2	13.3	8.2	8.4	2.2	-0.9		8.4	65	10.7			0	0	0
	2021-04-28	14.3	6.4	14.3	6.9	12.6	6.4	5.7		12.1	51	11.3			0	0	0
	2021-04-29	10.8	1.2	10.8	6.1	8.2	1.2	-1.3		7.3	63	9.5			0.2	0.2	0
	2021-04-30	12.3	-1.4	12.3	5.6	7.9	-1.4	-5.9		7	64	8.5			0	0	0
	2021-05-01	11.7	0	11.7	5.5	8.8	0	-3.3		8.4	67	9.5			0	0	0
	2021-05-02	12.7	-1.1	12.7	8.9	9.5	-1.1	-5.4		8.9	63	9.3			0	0	0
	2021-05-03	12.6	5.8	12.6	7.9	10.1	5.8	3.5		9.8	69	10.7			6.4	4.2	2.2
	2021-05-04	11.9	7	11.9	5.5	9.8	7	5.8		8.3	70	8.9			4.2	3	1.2
	2021-05-05	11.4	3	11.4	4.7	8.4	3	0.3		7.9	67	8.5			0.2	0	0.2
	2021-05-06	11.5	2.4	11.5	4.4	5.3	2.4	-0.7		4.8	86	8.3			0.6	0.6	0
	2021-05-07	13.6	2.9	13.6	6.4	9.3	2.9	-1.1		8.9	69	8.7			11.2	0	11.2
	2021-05-08	16	5.7	15	8.3	8.4	5.7	0		8.3	96	8.9			2.4	2.4	0
	2021-05-09	20.5	8.3	20.5	13.9	16	11.5	9.9		15.9	78	12.2			2.6	0	2.6
	2021-05-10	16.8	9.9	16.8	10.2	14.1	9.9	9.2		13.2	77	12.6			0	0	0
	2021-05-11	17.2	5.9	17.2	10.8	14.4	5.9	1.1		13.6	64	11.6			2.8	2.8	0
	2021-05-12	17.4	6.4	17.4	11.9	13	6.4	4.5		12.2	66	11.4			0.2	0	0.2
	2021-05-13	16	8.7	16	10.2	12.6	8.7	8		12.1	81	11.9			8.6	2	6.6
	2021-05-14	11.6	7.7	11.6	9	10.3	7.7	8		9.1	83	10.9			0	0	0
	2021-05-15	12.2	8.3	12.2	9	10.1	8.3	6.2		9.9	86	11.5			3.4	3.2	0.2
	2021-05-16	16	6	16	11.7	12.2	6	4.6		12.2	82	12.1			0	0	0
	2021-05-17	14.5	8.6	14.5	9.9	11.7	8.6	6.2		10.5	79	12.2			5.2	5.2	0
	2021-05-18	15.9	5	15.9	9.5	12.7	5	1.8		12.4	72	12.6			2.8	0	2.8
	2021-05-19	16.7	7.9	16.7	9.5	11.4	7.9	5.3		10.9	79	13			2.4	2.4	0
	2021-05-20	13.7	5.7	13.7	10.7	10.7	5.7	3		10.7	82	11.3			0.8	0.4	0.4
	2021-05-21	12.2	10	12.2	9.5	12.2	10	8.6		12.1	71	11.3			6	3.4	2.6
	2021-05-22	12.8	8.1	12.8	8.7	9.6	8.1	8		9.4	79	11			1.2	1.2	0
	2021-05-23	13.6	4.3	13.6	9.7	10.2	4.3	1.1		10	74	11.1			4	0.6	3.4
	2021-05-24	14.3	5.9	14.3	8.3	12.7	5.9	4.8		12.2	74	11.7			5.2	4.4	0.8
	2021-05-25	15.8	6.6	15.8	9.4	10.1	6.6	4.8		10.1	82	10.7			0	0	0
	2021-05-26	13.7	6.9	13.7	9.6	11.1	6.9	4.3		10.9	73	11.8			1	0.8	0.2
	2021-05-27	17.4	7.5	17.4	11.4	12	7.5	4		11.4	84	12.2			0	0	0
	2021-05-28	19.6	9.2	19.6	13.9	15.6	9.2	8.3		15.2	71	14.2			2.6	2.6	0
	2021-05-29	20.8	11	20.8	14.6	16.3	11	10.3		16.3	69	15.6			0	0	0
	2021-05-30	20.7	8	20.7	11.2	14.6	8	6.7		12.5	73	15.4			0	0	0
	2021-05-31	23	7.6	23	13.3	13.8	7.6	6.4		13.5	80	16.2			0	0	0
	2021-06-01	24.9	7.6	24.9	17.2	18.6	7.6	6.2		18.3	69	17.7			0	0	0
	2021-06-02	26.6	9.2	26.6	20.3	21.4	9.2	7.1		21.4	58	18.6			1.8	0	1.8
	2021-06-03	23.4	14.8	23.4	16.7	20.3	14.8	14		19.7	79	19.9			0	0	0
	2021-06-04	17.4	11.7	17.4	13	17	11.7	9		16.8	65	18.9			6	6	0
	2021-06-05	22.5	11.5	22.5	16.1	16.4	11.5	10.6		16.3	70	17.6			0	0	0
	2021-06-06	23.2	11.3	23.2	17.9	19.9	11.3	10.5		19.9	70	19			0	0	0
	2021-06-07	23.6	14.6	23.6	18.3	20	14.6	13.4		20	66	19.6			0	0	0
	2021-06-08	23.9	10.9	23.9	16.6	19.6	10.9	8.8		19.2	57	20.1			0	0	0
	2021-06-09	25.1	11.1	25.1	20	20.5	11.1	9.2		20.2	54	20.3			0	0	0
	2021-06-10	23.9	14.5	23.9	18.5	20.1	14.5	13.3		18.6	75	20.9			0	0	0
	2021-06-11	23.3	15.4	23.3	19.1	20.5	15.4	14.3		20.4	70	20.9			0	0	0
	2021-06-12	23.5	13	23.5	17.7	19.4	13	10		19	55	19.3			0	0	0
	2021-06-13	26.7	10.2	26.7	19	19.3	10.2	6.6		19	55	19.4			0	0	0
	2021-06-14	26.4	14.7	26.4	18	22.9	14.7	11.8		22.5	57	21.2			0	0	0
	2021-06-15	24.6	12.4	24.6	16.6	18	12.4	10.8		16.7	60	20			0	0	0
	2021-06-16	27.7	14.4	27.7	21.5	21.7	14.4	12.1		21.5	64	21.1			3.8	0	3.8
	2021-06-17	19.7	16.1	19.7	16.2	23.6	16.1	16.8		16.2	95	21.2			5.4	0.6	4.8
	2021-06-18	13.6	13.1	13.6	11.4	16.4	13.1	13.2		13.3	93	18			18	16.4	1.6
	2021-06-19	15.5	11.3	15.5	12.9	13.4	11.3	11.6		13.4	90	15.7			1.8	0.4	1.4
	2021-06-20	14.7	11.6	14.7	12.8	13.3	11.6	11.9		13.3	93	15.6			0	0	0
	2021-06-21	15.8	9	15.8	12.4	14.1	9	7		13.9	72	14.6			0.4	0.2	0.2
	2021-06-22	16.5	10.2	16.5	11.6	15.1	10.2	9.8		15	60	14.3			0	0	0
	2021-06-23	20.8	5	20.8	14.5	16	5	1		15.3	59	14.4			0	0	0
	2021-06-24	19.2	8.8	19.2	17.2	17.6	8.8	4.5		17.6	72	16.8			0.6	0	0.6
	2021-06-25	19.9	13.9	19.9	14.3	17.5	13.9	13.5		15.6	83	17.2			0	0	0
	2021-06-26	22	13.2	22	15.4	15.9	13.2	12.9		15.7	81	17.2			0	0	0
	2021-06-27	22.2	13.7	22.2	15.2	16.2	13.7	11.8		15.2	90	17.7			5	0	5
	2021-06-28	16.5	14.1	16.5	14.4	16.2	14.1	14.4		15	96	17.3			0.8	0.8	0
	2021-06-29	17.6	13.5	17.6	14.1	15.8	13.5	13.6		15.7	79	16.6			0.4	0	0.4
	2021-06-30	15.9	12.1	15.9	12.8	14.1	12.1	10.7		13.5	89	15.7			0.2	0	0.2
	2021-07-01	21.3	6.9	21.3	13.5	14	6.9	2.9		13.5	73	14.8			0	0	0
	2021-07-02	24.9	11.2	24.9	17.4	17.4	11.2	8.9		17.4	79	17.3			0.4	0	0.4
	2021-07-03	22.3	15.7	22.3	17.9	18.1	15.7	13.9		18.1	87	18.6			0.4	0.2	0.2
	2021-07-04	22.4	14.6	22.4	16	18.4	14.6	13.4		17	91	18.4			1.4	0.8	0.6
	2021-07-05	21.7	13.8	21.7	14.2	18.1	13.8	12.7		17	66	17.6			14.4	1	13.4
	2021-07-06	19.4	12.5	19.4	13	15	12.5	12.6		13	93	16.8			0	0	0
	2021-07-07	22.3	12.6	22.3	15.4	17.7	12.6	11.1		17.5	81	16.5			0	0	0
	2021-07-08	22.3	12.2	22.3	16.6	17.5	12.2	11		17.5	83	16.9			0	0	0
	2021-07-09	23.4	13.3	23.4	16.9	18.5	13.3	10.5		18.5	84	18.1			0.2	0	0.2
	2021-07-10	20.1	13.1	20.1	15.5	16.9	13.1	11.4		15.6	84	18			0	0	0
	2021-07-11	21.4	12.9	21.4	16.5	19.9	12.9	9.6		18.6	66	18.7			2.8	0	2.8
	2021-07-12	20.7	14.6	20.7	17	17.4	14.6	14.9		17.1	86	18.5			0	0	0
	2021-07-13	22.1	13.3	22.1	15.3	18.3	13.3	12.4		18.3	80	18.2			1.8	1.8	0
	2021-07-14	23.7	12.1	23.7	15.9	16.2	12.1	9.3		15.9	86	17.5			0	0	0
	2021-07-15	20.8	12.4	20.8	14.3	19.5	12.4	9.2		18.3	76	18.3			0	0	0
	2021-07-16	24.8	9.6	24.8	18.4	18.5	9.6	6.7		18.4	69	17			0	0	0
	2021-07-17	28	10.6	28	18.8	21.3	10.6	8.1		21.2	65	18.8			0	0	0
	2021-07-18	30.5	13.8	30.5	22.3	25	13.8	11.3		24.8	58	20.5			0	0	0
	2021-07-19	29.6	15.3	29.6	20.6	22.8	15.3	12.9		22.8	69	21.6			0	0	0
	2021-07-20	29.7	16	29.7	19	24.8	16	13.9		24.7	62	21.8			8.8	8.6	0.2
	2021-07-21	28.8	14.6	28.8	21	22.1	14.6	12.4		21.4	77	20.5			0.2	0.2	0
	2021-07-22	28.7	13.2	28.7	20	22.7	13.2	10.1		22.6	61	20.7			0	0	0
	2021-07-23	21.5	13	21.5	15.9	20	13	10.6		17.2	78	20.8			0	0	0
	2021-07-24	23.9	13.2	23.9	17.7	17.7	13.2	10.9		17.7	79	19.3			0	0	0
	2021-07-25	22.4	16.2	22.4	16.7	17.9	16.2	16.3		17.3	95	20.1			0	0	0
	2021-07-26	25.4	12.6	25.4	19	20	12.6	9.5		19.9	73	19.9			0	0	0
	2021-07-27	24.1	15.9	24.1	16.8	20.5	15.9	13.5		19.8	70	20.8			4.4	2.6	1.8
	2021-07-28	21.4	14.8	21.4	12.7	18	14.8	13.4		18	83	19.2			3.8	3.8	0
	2021-07-29	21.4	11.2	21.4	15.4	16.8	11.2	9.4		16.6	64	16.5			2.6	0	2.6
	2021-07-30	19.2	13.2	19.2	14.8	18.5	13.2	10.4		17.1	71	17.8			9.6	9.6	0
	2021-07-31	20.3	14.1	20.3	15.3	16.8	14.1	13.3		16.7	80	17.2			1.8	1.8	0
	2021-08-01	17.6	13.3	17.6	14.7	15.3	13.3	11.7		14.8	91	16.9			2	2	0
	2021-08-02	20.6	11.4	20.6	15.9	16.7	11.4	9		16.2	64	17.1			0	0	0
	2021-08-03	20.5	13.4	20.5	15.3	16.9	13.4	11.7		16.8	70	17.2			0	0	0
	2021-08-04	23.8	8.1	23.8	17.6	18.7	8.1	4.5		18.6	60	16.3			0	0	0
	2021-08-05	23	12	23	16.1	19.7	12	8.9		19.7	65	17.9			2.4	1.6	0.8
	2021-08-06	22.7	15.2	22.7	15.8	18	15.2	14.6		17.9	86	17.8			0	0	0
	2021-08-07	22.4	11.8	22.4	14.8	16.9	11.8	9.7		16.4	78	17			1.2	1.2	0
	2021-08-08	20.5	13.4	20.5	14.6	16.5	13.4	12.1		16.2	77	16.7			2	1.8	0.2
	2021-08-09	22.5	10.3	22.5	14.1	15.8	10.3	6.9		15.8	87	15.6			3.6	2.2	1.4
	2021-08-10	24.1	12	24.1	16.7	16.8	12	10.2		16.7	80	16.4			0	0	0
	2021-08-11	24.4	11.5	24.4	17.7	19.7	11.5	8.4		19.6	61	17.5			0	0	0
	2021-08-12	24.1	15.5	24.1	17.2	18.6	15.5	13.1		18.5	72	18.7			0	0	0
	2021-08-13	22.6	12.9	22.6	17	17.3	12.9	10.6		17	78	17.3			0	0	0
	2021-08-14	24.4	14.6	24.4	18.4	20.4	14.6	12.8		20.3	66	18.4			0	0	0
	2021-08-15	25.1	13	25.1	18.2	18.6	13	9.3		18.2	80	18.3			0.8	0	0.8
	2021-08-16	19.8	12.3	19.8	14.5	18.6	12.3	10.4		16.5	66	17.7			1.8	0.2	1.6
	2021-08-17	18.4	10.8	18.4	14.3	14.5	10.8	6.6		14.3	93	16.2			0.2	0	0.2
	2021-08-18	21	14.3	21	17.5	17.8	15.2	14.8		17.7	63	17.2			0	0	0
	2021-08-19	22.4	13.8	22.4	15.5	18	13.8	14.7		15.6	82	17.8			0	0	0
	2021-08-20	23	15.4	23	15.5	18.1	15.4	13		18.1	80	18.5			0	0	0
	2021-08-21	19.7	13.8	19.7	17.4	18.3	13.8	10.8		18.3	82	18			1.8	1.2	0.6
	2021-08-22	21.3	14.5	21.3	17.3	17.6	14.5	11.1		17.5	86	17.7			0.2	0.2	0
	2021-08-23	20.9	14	20.9	14	18.3	14	13.6		18	67	17.7			0	0	0
	2021-08-24	23.1	9.7	23.1	16.7	18.2	9.7	6.1		18.2	71	17			0.2	0	0.2
	2021-08-25	18.8	14.1	18.8	15.2	16.8	14.1	13.4		15.7	87	18.1			0.6	0	0.6
	2021-08-26	18.1	14.2	18.1	14.9	16.6	14.2	13		15.4	72	17.2			0	0	0
	2021-08-27	18.1	12.7	18.1	12.5	15.5	12.7	11.2		15.5	79	16.7			0	0	0
	2021-08-28	20.5	10.1	20.5	12.7	16.4	10.1	6.6		16.4	82	16.2			0	0	0
	2021-08-29	18.1	6.9	18.1	15.2	16.1	6.9	2.8		16	71	15.6			0	0	0
	2021-08-30	17.2	13.1	17.2	13.7	15.4	13.1	13.3		14	93	16.3			0.8	0	0.8
	2021-08-31	16.9	12.9	16.9	14.4	14.4	12.9	12.7		14.4	93	16			0.2	0	0.2
	2021-09-01	17.8	13.3	17.8	14	14.9	13.3	13		14	91	15.8			0	0	0
	2021-09-02	19.3	13.7	19.3	14.9	15.2	13.7	13.1		15	76	16			0	0	0
	2021-09-03	22.1	14.9	22.1	13.8	17.3	14.9	14.3		17.2	65	16.9			0	0	0
	2021-09-04	21.1	9.2	21.1	15	16.6	9.2	5.3		16.6	78	17			0	0	0
	2021-09-05	27	11.9	27	17.9	18.7	11.9	10.4		18.4	79	16.8			0	0	0
	2021-09-06	28.6	10.9	28.6	19.7	20.2	10.9	7.8		20.1	72	17.5			0	0	0
	2021-09-07	29.9	13.6	29.9	19.5	24.3	13.6	10.2		24.3	61	18.8			0	0	0
	2021-09-08	29.4	11.6	29.4	20.3	23.6	11.6	8.3		23.5	58	18.6			2	0	2
	2021-09-09	25.6	15.8	25.6	17.4	20.5	15.8	13.7		17.4	95	18.9			0	0	0
	2021-09-10	22.2	16.1	22.2	17.7	20.2	16.1	14.6		20	78	19			0.6	0.4	0.2
	2021-09-11	23.7	17.1	23.7	17.2	18.6	17.1	16.2		18.6	84	18.5			0	0	0
	2021-09-12	22	11.4	22	16	17.8	11.4	7.2		17.6	68	17.3			0	0	0
	2021-09-13	21.3	10.2	21.3	14.6	16	10.2	6.5		15.6	80	17			10.6	0	10.6
	2021-09-14	17.4	13.5	17.4	15.5	15.5	13.5	9.6		15.5	97	17.1			41	41	0
	2021-09-15	19.1	14.3	19.1	13.6	16.1	14.3	13.2		16	84	17			0	0	0
	2021-09-16	22.4	10	22.4	15	16.2	10	6.3		16.2	86	15.3			0.2	0	0.2
	2021-09-17	21.5	12.1	21.5	15.4	15.6	12.1	10		15.5	86	16			0	0	0
	2021-09-18	24.5	10.2	24.5	17.5	17.6	10.2	7		17.6	88	15.7			0	0	0
	2021-09-19	19.8	13.7	19.8	16.3	18.3	13.7	9.8		17.2	92	16.5			2.4	1	1.4
	2021-09-20	18.8	12.4	18.8	14.1	16.3	12.4	11		14.5	85	16.1			0.2	0.2	0
	2021-09-21	21.2	8.4	21.2	12	14.9	8.4	4.6		14.9	86	14.6			0.2	0	0.2
	2021-09-22	21	9	21	13.7	15.9	9	5.3		15.9	81	14.5			0	0	0
	2021-09-23	23.4	11.1	23.4	14.5	16.6	11.1	6.9		16.6	76	14.6			0	0	0
	2021-09-24	24.3	9.8	24.3	14.9	14.9	9.8	6.4		14.9	86	14.6			0	0	0
	2021-09-25	20.8	14.6	20.8	14.3	19.5	14.6	12.7		17.3	92	16.8			0	0	0
	2021-09-26	22.7	12.6	22.7	15.6	16.5	12.6	8		16.5	90	16.1			2.8	0	2.8
	2021-09-27	17.6	14.8	17.6	11.3	17.4	14.8	12.9		15.5	90	16.4			0	0	0
	2021-09-28	18.3	9	18.3	12.3	14.3	9	7		14.1	76	13.4			17.2	8.8	8.4
	2021-09-29	14.9	8.2	14.9	7.7	12.3	8.2	5.8		11	79	12.9			0	0	0
	2021-09-30	16.5	6.1	16.5	11.2	11.3	6.1	2.4		11.3	83	11.6			0.8	0.6	0.2
	2021-10-01	17.8	11.2	17.8	8.2	16.4	15.1	13.9		15.4	79	14.4			0.8	0.8	0
	2021-10-02	14	5.9	14	11.3	11.3	5.9	2.7		11.3	78	11.5			12	12	0
	2021-10-03	16.7	9	16.7	11.3	13.4	9	7.1		11.3	85	12.3			0.6	0	0.6
	2021-10-04	16.9	9.1	16.9	11.8	12.7	9.1	7.2		12.5	83	11.8			8.4	0.2	8.2
	2021-10-05	14.5	10.9	14.5	10.7	13.7	10.9	9.7		12.4	85	12.7			2	2	0
	2021-10-06	16.6	9.9	16.6	9.1	11.8	9.9	8.1		11.8	75	11.8			0	0	0
	2021-10-07	19.5	9.1	19.5	14.9	14.9	10.4	4.4		14.9	88	12.9			0	0	0
	2021-10-08	18.7	13.9	18.7	15.7	15.7	13.9	10.1		15.7	94	14.6			0	0	0
	2021-10-09	18	6.9	18	8.4	16	6.9	3.5		9.5	99	13			0.2	0	0.2
	2021-10-10	17.5	7.5	17.5	10.8	14	7.5	3.6		14	97	13.2			0.2	0	0.2
	2021-10-11	15.5	7.1	15.5	9.6	12	7.1	2.3		10.6	84	11.7			0	0	0
	2021-10-12	15.1	9.3	15.1	9.6	12.5	9.3	5.2		12.5	82	12.1			1.2	1	0.2
	2021-10-13	16.5	4.8	16.5	11.6	11.5	4.8	0.8		11.5	81	*			0	0	0
	2021-10-14	15.5	11	15.5	12.6	13.8	11	8.7		12.7	89	*			0	0	0
	2021-10-15	14.6	10.3	14.6	5.3	14.1	10.3	9.7		10.7	81	*			0.2	0	0.2
	2021-10-16	16.8	3.3	16.8	9.8	9.7	3.3	-0.8		9.7	88	*			0.2	0	0.2
	2021-10-17	17.6	9.8	17.6	11.2	12.7	9.8	5.5		12.7	93	*			0	0	0
	2021-10-18	18.9	8	17.6	12.1	12.1	8	4.8		12.1	96	*			1.4	1.4	0
	2021-10-19	20.6	12.1	20.6	17	18.9	15.7	12.6		18.9	87	*			21	0.4	20.6
	2021-10-20	18	14.7	18	11	17.2	14.7	13.7		16.3	86	*			15.6	2	13.6
	2021-10-21	11.1	6.4	11.1	4.9	11.6	6.4	5.6		6.8	82	*			0	0	0
	2021-10-22	13.4	4.9	13.4	9.3	9.3	6.1	-0.7		9.3	74	*			0	0	0
	2021-10-23	12.8	7.7	12.8	10.1	10.4	7.7	5.9		10.1	87	*			0	0	0
	2021-10-24	15.2	10.1	15.2	11.7	12	10.9	9.8		12	73	*			0.2	0	0.2
	2021-10-25	15.7	9.1	15.7	8.8	12.9	9.1	6.1		12.9	89	*			1.2	1	0.2
	2021-10-26	17.3	6.4	17.3	10.8	10.8	6.4	4.4		10.8	91	*			0	0	0
	2021-10-27	16.9	10.8	16.9	13.5	15.7	14.3	13.1		15.4	79	*			0	0	0
	2021-10-28	16.5	11.8	16.5	12.5	14.4	11.8	10.1		13.8	81	*			0.2	0	0.2
	2021-10-29	16.3	12.5	16.3	9.1	14.4	12.5	10.9		13.5	84	*			1.4	0.2	1.2
	2021-10-30	14.2	9.1	14.2	7.2	12.2	9.1	6.5		12.2	92	*			1.4	0	1.4
	2021-10-31	14.8	6	14.8	10.3	11.8	6	3.8		11.7	91	*			2.2	2.2	0
	2021-11-01	13.1	8.6	13.1	5.7	10.7	8.6	6.8		10.1	76	9.1			0.2	0	0.2
	2021-11-02	12.7	1.7	12.7	3.1	6.6	1.7	-2.3		5.9	95	7			0	0	0
	2021-11-03	9.5	-0.2	9.5	3.8	3.8	-0.2	-3.8		3.8	98	6.2			0.6	0.4	0.2
	2021-11-04	9.3	3.8	9.3	4.7	7.4	5.8	3.8		7	91	7.8			0	0	0
	2021-11-05	10.6	-0.6	10.6	3.9	4.7	-0.6	-4.2		3.9	85	5.5			0	0	0
	2021-11-06	12.5	3.9	12.5	9.9	10.1	8.7	6.1		9.9	88	8.6			0	0	0
	2021-11-07	12.2	8.3	12.2	6.4	12.3	8.3	4.8		9.4	70	8.3			0	0	0
	2021-11-08	12.4	4.2	12.4	6	7.2	4.2	0		6	89	6.9			0	0	0
	2021-11-09	16.5	6	16.5	11.6	12.1	9.8	7.9		11.6	90	9.2			0.8	0	0.8
	2021-11-10	13.3	10.6	13.3	10.3	12.3	10.6	9.6		11.1	95	10.3			0.6	0.4	0.2
	2021-11-11	13.4	10.3	13.4	10.2	11.5	10.9	7.6		11.5	95	10.8			0.4	0	0.4
	2021-11-12	14.7	8.8	14.7	11.3	11.4	8.8	6		11.4	94	10			0.6	0.4	0.2
	2021-11-13	12.9	10.6	12.9	10.8	12.2	10.6	9.2		10.8	87	10.4			0.4	0	0.4
	2021-11-14	13	10.1	13	10.7	11.2	10.1	9		11	98	10.6			0	0	0
	2021-11-15	13.1	9.1	13.1	3	10.8	9.1	7.3		9.9	90	10.4			0	0	0
	2021-11-16	11.3	0.5	11.3	4.2	4.3	0.5	-2.7		4.2	98	6.6			0.4	0.2	0.2
	2021-11-17	12.5	4.2	12.5	7.5	9.5	6.1	1.8		8	85	7.6			0	0	0
	2021-11-18	13.6	6.1	13.6	8.7	8.7	6.1	3.3		8.7	84	7.5			0.2	0	0.2
	2021-11-19	12.8	6.3	12.8	11.1	11.5	6.3	1		11.1	90	8.7			0	0	0
	2021-11-20	10.6	9.3	10.6	8	11.2	9.3	8.9		9.3	85	9.8			0	0	0
	2021-11-21	8	3.5	8	3.5	8.7	3.5	-0.3		4.9	84	6.9			1.4	1.4	0
	2021-11-22	8.9	2.1	8.9	1.3	3.6	2.1	-0.3		3.5	93	5.2			0.2	0	0.2
	2021-11-23	8.8	-0.5	8.8	2.2	2.4	-0.5	-3.9		2.2	98	4.9			0	0	0
	2021-11-24	7.1	2.2	7.1	3.1	7	6.3	5.5		6.7	90	7			0.4	0	0.4
	2021-11-25	6.8	1.4	6.8	2.8	5.8	1.4	-1.8		2.8	81	5.2			0	0	0
	2021-11-26	8.8	1.1	8.8	2.9	5.9	1.1	-2.4		5.7	91	5.2			5.4	2.2	3.2
	2021-11-27	5.4	1.3	5.4	2.5	3.6	1.3	-1		3.2	91	4.5			2.2	2.2	0
	2021-11-28	4	-0.2	4	-0.2	2.5	-0.2	-2.9		0.2	73	2.8			0	0	0
	2021-11-29	10	-2.2	3.5	-0.5	0	-2.2	-7		-0.5	89	2			0	0	0
	2021-11-30	12.3	-0.5	12.3	10	10	3.4	1.2		10	84	5.5			0.2	0	0.2
	2021-12-01	9.4	7.5	9.4	3.4	11.2	7.5	5.6		7.8	82	6.9			1.4	1.4	0
	2021-12-02	4.6	1.1	4.6	0.3	3.4	1.1	-1.5		1.9	71	3.3			0.2	0	0.2
	2021-12-03	8.8	0.3	8.8	4.6	4.6	0.4	-3		4.6	95	3.7			1.4	0	1.4
	2021-12-04	7.8	1.3	7.8	4.8	5.9	1.3	-2.1		5	88	4.9			4.2	0.2	4
	2021-12-05	7.6	4	7.6	4.3	5	4	3.1		4.6	90	4.8			0.2	0	0.2
	2021-12-06	6.6	1.6	6.6	2.4	4.5	1.6	-0.5		2.4	98	4.1			*	*	*
	2021-12-07	7.3	0.5	7.3	3	3.6	0.5	-2.2		3	84	2.9			*	*	*
	2021-12-08	7	3	7	5.4	5.9	4.7	2.4		5.7	76	3.7			*	*	*
	2021-12-09	7.1	4.4	7.1	4.1	6	4.4	1.7		5.1	82	4.2			12.2	0.2	12
	2021-12-10	7	4.1	7	3.5	7.1	4.2	2		4.4	80	4.7			0	0	0
	2021-12-11	12.2	1.9	9.1	3	3.9	1.9	-1.4		3.2	87	3.2			2.6	1	1.6
	2021-12-12	13.9	3	13.9	11.1	12.2	9	6.2		12	92	7.9			0	0	0
	2021-12-13	12.2	9.3	12.2	9.6	11.8	9.3	7.5		10.9	86	8.1			0	0	0
	2021-12-14	12.7	8.7	12.7	10.4	10.8	8.7	6.6		10.4	89	8.3			0	0	0
	2021-12-15	13	8.5	13	10.2	11	8.5	6.2		11	84	8.2			0	0	0
	2021-12-16	11.3	9.3	11.3	8.8	11.1	9.3	5.2		10.5	81	8.6			0	0	0
	2021-12-17	7.9	2.6	7.4	2.3	8.9	2.6	-1.2		2.6	97	7.2			0.4	0.2	0.2
	2021-12-18	8	2.3	8	6.4	7.9	6.7	5.9		6.7	98	7.7			0.4	0	0.4
	2021-12-19	6.2	2.8	6.2	1.8	6.4	2.8	3.7		2.9	99	7			0.6	0.4	0.2
	2021-12-20	6.4	1.8	6.4	5.3	5.8	5.1	4.2		5.3	95	6.6			0	0	0
	2021-12-21	5.5	3.7	5.5	2.8	5.3	3.7	2.4		3.9	87	5.8			0	0	0
	2021-12-22	6.2	-2.7	3.5	0.7	2.8	-2.7	-7.5		0.7	87	2.8			2.6	0.2	2.4
	2021-12-23	11.1	0.7	11.1	6.2	6.2	2.7	1.3		6.2	96	4.7			0.2	0	0.2
	2021-12-24	8.9	5.5	8.9	6.3	10.1	5.5	3.2		6.3	98	5.9			9.6	2.2	7.4
	2021-12-25	5.6	5.1	5.6	4.5	7.5	5.1	4.7		5.1	92	6.4			6.8	0.2	6.6
	2021-12-26	7.8	4	7.2	5.2	5.2	4	3.8		5.2	96	5.4			6.2	6.2	0
	2021-12-27	10.3	5.2	10.2	7.8	7.8	6.6	4.5		7.8	96	6.7			2	1.4	0.6
	2021-12-28	9.8	7.8	9.8	8.3	10.3	9.4	7.5		9.6	85	8.1			1.8	1.4	0.4
	2021-12-29	15	5.6	14.9	8.2	9	5.6	2.7		8.2	95	7.2			0.6	0.6	0
	2021-12-30	15.6	8.2	15.6	14.3	15	11.2	8.4		14.7	83	10.2			2.6	0	2.6
	2021-12-31	15.3	12.3	15.3	11.7	14.5	12.3	10.7		12.5	93	10.6			0	0	0

## Sheet: Legend
Original Column Header	New Column Header	not recorded	legend
CHG
DATE
09-09 MAX	Air Temp_Max (degC)		Air Temp maximum 09:00 – 09:00 am next day (°C)
09-09 MIN	Air Temp_Min (degC)		Air Temp minimum 09:00-09:00 am next day (°C)
09-21 MAX	Air Temp_Max daytime (degC)		Air Temp max 09:00 am – 21:00 pm (°C)
09-21 MIN	Air Temp_Min daytime (degC)		Air Temp min 09:00 am – 21:00 pm (°C)
21-09 MAX	Air Temp_Max nightime (degC)		Air Temp max 21:00 pm – 09:00 am (°C)
21-09 MIN	Air Temp_Min nightime (degC)		Air Temp min 21:00 pm – 09:00 am (°C)
GRS MIN	Soil Temp_Min_Grass (degC)		Grass temp min (°C)
CONC MIN		x
09 TEMP	Air Temp_@09:00 (degC)		Air temp at 09:00 (°C)
09 RH	RH% @ 09:00		Relative humidity at 09:00 (%)
10CM SOIL	Soil Temp_@10cm depth (degC)		Soil temperature @ 10 cm depth (°C)
30CM SOIL		x
100CM SOIL		x
09-09 PRCP	Rainfall total (mm day-1)		Rainfall sum, 9am to 9 am (mm)
09-21 PRCP	Rainfall daytime (mm day-1)		Daytime rainfall 9am to 9pm (mm)
21-09 PRCP	Rainfall nightime (mm day-1)		Nighttime rainfall, 9pm to 9am (mm)
SNOW DPTH		x
FRESH SNOW		x
GRND STATE		x
CONC STATE		x
CS SUN		x
WMO SUN		x
MEAN WIND		x
MAX GUST		x
GUST HRS		x
